# Supplementary material for: Optical Rotation—A Reliable Parameter for Authentication of Honey?
Source: Molecules. 2022 Dec 15;27(24):8916. doi: 10.3390/molecules27248916 (PMC9785960; doi:10.3390/molecules27248916)
Supplement: Supplementary file 1 [file molecules-27-08916-s001.zip]

Archive with 1 entries (1 files):
- molecules-2067391-supplementary.pdf
